# Supplementary material for: Gossypin-Loaded Ethosome Gel for Cutaneous Administration: A Preliminary Study on Melanoma Cells
Source: Antioxidants (Basel). 2025 Feb 5;14(2):186. doi: 10.3390/antiox14020186 (PMC11852004; doi:10.3390/antiox14020186)
Supplement: Supplementary file 1 [file antioxidants-14-00186-s001.zip]

Archive with 1 entries (1 files):
- antioxidants-3429018-supplementary.pdf
